# Supplementary material for: Physiology can contribute to better understanding, management, and conservation of coral reef fishes
Source: Conserv Physiol. 2017 Feb 23;5(1):cox005. doi: 10.1093/conphys/cox005 (PMC5570121; doi:10.1093/conphys/cox005)
Supplement: Supplementary Data [file Supplementarymaterial.xlsx]

## Sheet: Selected articles
	Physiology can contribute to better understanding, managing, and conserving coral reef fishes
	Björn Illing and Jodie L. Rummer
	Table S1: List of articles (n = 99) dealing with both physiology and conservation aspects in coral reef fish (blue box). Articles were manually filtered from results of a literature search in Thomson Reuter's Web of Science (n = 1,924; see original article for keywords).
	Physiological categories (n = 9) are abbreviated with numbers, conservation categories with letters (n = 8). Please find the article counts per category and the legend (green box) to the right side of the table as well as an annual overview of articles matching search requirements (grey box).
	Authors	Title	Source Title	Publication Year	DOI	Physiol. cat.					Conserv. cat.						Physiological measure	Category	No. articles		Year	Articles*
	Aguilar, Consuelo; Gonzalez-Sanson, Gaspar; Hernandez, Ivet; MacLatchy, Deborah L.; Munkittrick, Kelly R.	Effects-based assessment in a tropical coastal system: Status of bicolor damselfish (Stegastes partitus) on the north shore of Cuba	Ecotoxicology And Environmental Safety	2007	10.1016/j.ecoenv.2006.05.004	2	6				B	C					Development, growth, condition, survival	2	52		2016	10
	Allan, Bridie J. M.; Domenici, Paolo; Munday, Phillip L.; McCormick, Mark I.	Feeling the heat: the effect of acute temperature changes on predator-prey interactions in coral reef fish	Conservation Physiology	2015	10.1093/conphys/cov011	1	4	5			E						Thermal tolerance	4	35		2015	14
	Allan, Bridie J. M.; Miller, Gabrielle M.; McCormick, Mark I.; Domenici, Paolo; Munday, Philip L.	Parental effects improve escape performance of juvenile reef fish in a high-CO2 world	Proceedings Of The Royal Society B-Biological Sciences	2014	10.1098/rspb.2013.2179	1	5	8			E						Metabolic/Respiration rates	3	29		2014	13
	Almany, Glenn R.; Berumen, Michael L.; Thorrold, Simon R.; Planes, Serge; Jones, Geoffrey P.	Local replenishment of coral reef fish populations in a marine reserve	Science	2007	10.1126/science.1140597	2					D						Neurosensory/behavior	1	18		2013	10
	Andrade, H.; Santos, J.; Taylor, R.	Life-history traits of the common snook Centropomus undecimalis in a Caribbean estuary and large-scale biogeographic patterns relevant to management	Journal Of Fish Biology	2013	10.1111/jfb.12123	2	6				A	D					Reproduction	6	12		2012	10
	Atema, J; Kingsford, MJ; Gerlach, G	Larval reef fish could use odour for detection, retention and orientation to reefs	Marine Ecology Progress Series	2002	10.3354/meps241151	1	2				D						Reproductive/Stress hormones	7	7		2011	10
	Atherton, Jennifer Ann; McCormick, Mark Ian	Active in the sac: damselfish embryos use innate recognition of odours to learn predation risk before hatching	Animal Behaviour	2015	10.1016/j.anbehav.2015.01.033	1	2				D	H					Swim performance	5	9		2010	5
	Barnett, Adam; Payne, Nicholas L.; Semmens, Jayson M.; Fitzpatrick, Richard	Ecotourism increases the field metabolic rate of whitetip reef sharks	Biological Conservation	2016	10.1016/j.biocon.2016.05.009	3	5				D	F					Protein function/amount	9	9		2009	7
	Ben-Tzvi, O.; Kiflawi, M.; Gaines, S. D.; Al-Zibdah, M.; Sheehy, M. S.; Paradis, G. L.; Abelson, A.	Tracking recruitment pathways of Chromis viridis in the Gulf of Aqaba using otolith chemistry	Marine Ecology Progress Series	2008	10.3354/meps07343	2					C	D					Gas exchange and ion balance	8	9		2008	5
	Berry, Kathryn L. E.; Hoogenboom, Mia O.; Flores, Florita; Negri, Andrew P.	Simulated coal spill causes mortality and growth inhibition in tropical marine organisms	Scientific Reports	2016	10.1038/srep25894	2					B										2007	5
	Bignami, Sean; Sponaugle, Su; Cowen, Robert K.	Response to ocean acidification in larvae of a large tropical marine fish, Rachycentron canadum	Global Change Biology	2013	10.1111/gcb.12133	2	5				E										2006	2
	Botte, E. S.; Jerry, D. R.; King, S. Codi; Smith-Keune, C.; Negri, A. P.	Effects of chlorpyrifos on cholinesterase activity and stress markers in the tropical reef fish Acanthochromis polyacanthus	Marine Pollution Bulletin	2012	10.1016/j.marpolbul.2011.08.020	9					B										2005	0
	Bshary, Redouan; Oliveira, Rui F.; Oliveira, Tania S. F.; Canario, Adelino V. M.	Do cleaning organisms reduce the stress response of client reef fish?	Frontiers In Zoology	2007	10.1186/1742-9994-4-21	7					D										2004	3
	Cerino, David; Overton, Anthony S.; Rice, James A.; Morris, James A., Jr.	Bioenergetics and Trophic Impacts of the Invasive Indo-Pacific Lionfish	Transactions Of The American Fisheries Society	2013	10.1080/00028487.2013.811098	2	3	4			C	D									2003	0
	Chin, Andrew; Mourier, Johann; Rummer, Jodie L.	Blacktip reef sharks (Carcharhinus melanopterus) show high capacity for wound healing and recovery following injury	Conservation Physiology	2015	10.1093/conphys/cov062	2					A	D	G								2002	2
	Cooke, Steven J.; Messmer, Vanessa; Tobin, Andrew J.; Pratchett, Morgan S.; Clark, Timothy D.	Refuge-Seeking Impairments Mirror Metabolic Recovery Following Fisheries-Related Stressors in the Spanish Flag Snapper (Lutjanus carponotatus) on the Great Barrier Reef	Physiological And Biochemical Zoology	2014	10.1086/671166	1	3	8	9		A	D									2001	1
	Couturier, Christine S.; Stecyk, Jonathan A. W.; Rummer, Jodie L.; Munday, Philip L.; Nilsson, Goran E.	Species-specific effects of near-future CO2 on the respiratory performance of two tropical prey fish and their predator	Comparative Biochemistry And Physiology A-Molecular & Integrative Physiology	2013	10.1016/j.cbpa.2013.07.025	3					E	H									2000	1
	Dabruzzi, Theresa F.; Bennett, Wayne A.; Rummer, Jodie L.; Fangue, Nann A.	Juvenile Ribbontail Stingray, Taeniura lymma (ForsskAyenl, 1775) (Chondrichthyes, Dasyatidae), demonstrate a unique suite of physiological adaptations to survive hyperthermic nursery conditions	Hydrobiologia	2013	10.1007/s10750-012-1249-z	3	4				D	E									1999	1
	Diamant, A; Banet, A; Paperna, I; von Westernhagen, H; Broeg, K; Kruener, G; Koerting, W; Zander, S	The use of fish metabolic, pathological and parasitological indices in pollution monitoring - II. The Red Sea and Mediterranean	Helgoland Marine Research	1999	10.1007/s101520050024	9					B	G					Conservation aspect	Category	No. articles		1998	0
	Dixson, Danielle L.; Jones, Geoffrey P.; Munday, Philip L.; Planes, Serge; Pratchett, Morgan S.; Srinivasan, Maya; Syms, Craig; Thorrold, Simon R.	Coral reef fish smell leaves to find island homes	Proceedings Of The Royal Society B-Biological Sciences	2008	10.1098/rspb.2008.0876	1					C	D					Fisheries	A	19		1997	0
	Dixson, Danielle L.; Jones, Geoffrey P.; Munday, Philip L.; Pratchett, Morgan S.; Srinivasan, Maya; Planes, Serge; Thorrold, Simon R.	Terrestrial chemical cues help coral reef fish larvae locate settlement habitat surrounding islands	Ecology And Evolution	2011	10.1002/ece3.53	1					C	D					Pollution	B	10		1996	0
	Donelson, J. M.; Munday, P. L.; McCormick, M. I.	Climate change may affect fish through an interaction of parental and juvenile environments	Coral Reefs	2012	10.1007/s00338-012-0899-7	2	4				D	E					Habitat loss/change/use	C	46
	Donelson, J. M.; Munday, P. L.; McCormick, M. I.; Pitcher, C. R.	Rapid transgenerational acclimation of a tropical reef fish to climate change	Nature Climate Change	2012	10.1038/NCLIMATE1323	2	3	4			E						Population management	D	73		total	99
	Donelson, Jennifer M.	Development in a warm future ocean may enhance performance in some species	Journal Of Experimental Marine Biology And Ecology	2015	10.1016/j.jembe.2015.07.008	2	3	4			E						Climate change	E	55
	Donelson, Jennifer M.; McCormick, Mark I.; Booth, David J.; Munday, Philip L.	Reproductive Acclimation to Increased Water Temperature in a Tropical Reef Fish	Plos One	2014	10.1371/journal.pone.0097223	2	4	6			D	E					Tourism/Diving/Boat activity	F	2
	Donelson, Jennifer M.; Munday, Philip L.	Thermal sensitivity does not determine acclimation capacity for a tropical reef fish	Journal Of Animal Ecology	2012	10.1111/j.1365-2656.2012.01982.x	3	4				D	E					Diseases/Injuries	G	2
	Donelson, Jennifer M.; Munday, Philip L.; McCormick, Mark I.; Nilsson, Goran E.	Acclimation to predicted ocean warming through developmental plasticity in a tropical reef fish	Global Change Biology	2011	10.1111/j.1365-2486.2010.02339.x	2	3	4			D	E					Predator-prey interactions	H	14		* (none found before 1999)
	Eme, John; Bennett, Wayne A.	Critical thermal tolerance polygons of tropical marine fishes from Sulawesi, Indonesia	Journal Of Thermal Biology	2009	10.1016/j.jtherbio.2009.02.005	4					C	E
	Eme, John; Dabruzzi, Theresa F.; Bennett, Wayne A.	Thermal responses of juvenile squaretail mullet (Liza vaigiensis) and juvenile crescent terapon (Terapon jarbua) acclimated at near-lethal temperatures, and the implications for climate change	Journal Of Experimental Marine Biology And Ecology	2011	10.1016/j.jembe.2011.01.009	4					C	E
	Feary, David A.; McCormick, Mark I.; Jones, Geoffrey P.	Growth of reef fishes in response to live coral cover	Journal Of Experimental Marine Biology And Ecology	2009	10.1016/j.jembe.2009.03.002	2					C	D
	Ferrari, Maud C. O.; Manassa, Rachel P.; Dixson, Danielle L.; Munday, Philip L.; McCormick, Mark I.; Meekan, Mark G.; Sih, Andrew; Chivers, Douglas P.	Effects of Ocean Acidification on Learning in Coral Reef Fishes	Plos One	2012	10.1371/journal.pone.0031478	1					D	E	H
	Ferrari, Maud. C. O.; Munday, Philip L.; Rummer, Jodie L.; McCormick, Mark I.; Corkill, Katherine; Watson, Sue-Ann; Allan, Bridie J. M.; Meekan, Mark G.; Chivers, Douglas P.	Interactive effects of ocean acidification and rising sea temperatures alter predation rate and predator selectivity in reef fish communities	Global Change Biology	2015	10.1111/gcb.12818	1	3				E	H
	Figueira, Will F.; Biro, Peter; Booth, David J.; Valenzuela, Vanessa C.	Performance of tropical fish recruiting to temperate habitats: role of ambient temperature and implications of climate change	Marine Ecology Progress Series	2009	10.3354/meps08057	2	4	5			C	D	E
	Figueira, Will F.; Booth, David J.; Gregson, Marcus A.	Selective mortality of a coral reef damselfish: role of predator-competitor synergisms	Oecologia	2008	10.1007/s00442-008-0985-2	2					D	H
	Fishelson, L	Cytomorphological alterations of the thymus, spleen, head-kidney, and liver in cardinal fish (Apogonidae, Teleostei) as bioindicators of stress	Journal Of Morphology	2006	10.1002/jmor.10385	2					B	D
	Fraser, Matthew R.; McCormick, Mark I.	Gender-specific benefits of eating eggs at resident reef fish spawning aggregation sites	Marine Ecology Progress Series	2014	10.3354/meps11021	2	6				A	D
	Frisch, A. J.; McCormick, M. I.; Pankhurst, N. W.	Reproductive periodicity and steroid hormone profiles in the sex-changing coral-reef fish, Plectropomus leopardus	Coral Reefs	2007	10.1007/s00338-006-0183-9	6	7				A	D
	Frisch, Ashley J.; Ireland, Matthew; Baker, Ronald	Trophic ecology of large predatory reef fishes: energy pathways, trophic level, and implications for fisheries in a changing climate	Marine Biology	2014	10.1007/s00227-013-2315-4	2					A	D
	Fry, Gary; Milton, David A.; Van Der Velde, Tonya; Stobutzki, Ilona; Andamari, Retno; Badrudin; Sumiono, Bambang	Reproductive dynamics and nursery habitat preferences of two commercially important Indo-Pacific red snappers Lutjanus erythropterus and L-malabaricus	Fisheries Science	2009	10.1007/s12562-008-0034-4	2	6				A	D
	Gardiner, Jayne M.; Whitney, Nicholas M.; Hueter, Robert E.	Smells Like Home: The Role of Olfactory Cues in the Homing Behavior of Blacktip Sharks, Carcharhinus limbatus	Integrative And Comparative Biology	2015	10.1093/icb/icv087	1					A	D
	Gardiner, Naomi M.; Munday, Philip L.; Nilsson, Goran E.	Counter-Gradient Variation in Respiratory Performance of Coral Reef Fishes at Elevated Temperatures	Plos One	2010	10.1371/journal.pone.0013299	3	4				C	E
	Granneman, Jennifer E.; Steele, Mark A.	Fish growth, reproduction, and tissue production on artificial reefs relative to natural reefs	Ices Journal Of Marine Science	2014	10.1093/icesjms/fsu082	2	6				A	C	D
	Grenchik, M. K.; Donelson, J. M.; Munday, P. L.	Evidence for developmental thermal acclimation in the damselfish, Pomacentrus moluccensis	Coral Reefs	2013	10.1007/s00338-012-0949-1	2	3	4			D	E
	Grol, Monique G. G.; Nagelkerken, Ivan; Rypel, Andrew L.; Layman, Craig A.	Simple ecological trade-offs give rise to emergent cross-ecosystem distributions of a coral reef fish	Oecologia	2011	10.1007/s00442-010-1833-8	2	6				A	C	D	H
	Grol, Monique G. G.; Rypel, Andrew L.; Nagelkerken, Ivan	Growth potential and predation risk drive ontogenetic shifts among nursery habitats in a coral reef fish	Marine Ecology Progress Series	2014	10.3354/meps10682	2	6				A	C	D	H
	Hamilton, Scott L.; Regetz, James; Warner, Robert R.	Postsettlement survival linked to larval life in a marine fish	Proceedings Of The National Academy Of Sciences Of The United States Of America	2008	10.1073/pnas.0707676105	2					A	D
	Heinrich, Dennis D. U.; Rummer, Jodie L.; Morash, Andrea J.; Watson, Sue-Ann; Simpfendorfer, Colin A.; Heupel, Michelle R.; Munday, Philip L.	A product of its environment: the epaulette shark (Hemiscyllium ocellatum) exhibits physiological tolerance to elevated environmental CO2	Conservation Physiology	2014	10.1093/conphys/cou047	3	8	9			C	D	E
	Hess, Sybille; Wenger, Amelia S.; Ainsworth, Tracy D.; Rummer, Jodie L.	Exposure of clownfish larvae to suspended sediment levels found on the Great Barrier Reef: Impacts on gill structure and microbiome	Scientific Reports	2015	10.1038/srep10561	8					B	D
	Johansen, J. L.; Jones, G. P.	Increasing ocean temperature reduces the metabolic performance and swimming ability of coral reef damselfishes	Global Change Biology	2011	10.1111/j.1365-2486.2011.02436.x	3	4	5			C	E
	Johansen, Jacob L.; Steffensen, John F.; Jones, Geoffrey P.	Winter temperatures decrease swimming performance and limit distributions of tropical damselfishes	Conservation Physiology	2015	10.1093/conphys/cov039	3	4				C	D	E
	Johnson, Martijn S.; Kraver, Daniel W.; Renshaw, Gillian M. C.; Rummer, Jodie L.	Will ocean acidification affect the early ontogeny of a tropical oviparous elasmobranch (Hemiscyllium ocellatum)?	Conservation Physiology	2016	10.1093/conphys/cow003	2	8				D	E
	Kawabata, Yuuki; Nanami, Atsushi; Yamamoto, Ken; Sato, Taku; Kuwahara, Koichi; Koga, Megumi; Kawaguchi, Kazuhiro; Yamaguchi, Tomofumi; Ohta, Itaru; Kawabe, Ryo; Nishihara, Gregory N.; Yagi, Mitsuharu; Soyano, Kiyoshi	Duration of migration and reproduction in males is dependent on energy reserve in a fish forming spawning aggregations	Marine Ecology Progress Series	2015	10.3354/meps11380	2	6				A	D
	Lindeman, KC; Pugliese, R; Waugh, GT; Ault, JS	Developmental patterns within a multispecies reef fishery: Management applications for essential fish habitats and protected areas	Bulletin Of Marine Science	2000	na	2					A	D
	Loennstedt, O. M.; McCormick, M. I.	Growth history and intrinsic factors influence risk assessment at a critical life transition for a fish	Coral Reefs	2011	10.1007/s00338-011-0768-9	1	2				H
	Loennstedt, Oona M.; McCormick, Mark I.; Meekan, Mark G.; Ferrari, Maud C. O.; Chivers, Douglas P.	Learn and live: predator experience and feeding history determines prey behaviour and survival	Proceedings Of The Royal Society B-Biological Sciences	2012	10.1098/rspb.2011.2516	1	2				D	H
	Marras, Stefano; Cucco, Andrea; Antognarelli, Fabio; Azzurro, Ernesto; Milazzo, Marco; Bariche, Michel; Butenschon, Momme; Kay, Susan; Di Bitetto, Massimiliano; Quattrocchi, Giovanni; Sinerchia, Matteo; Domenici, Paolo	Predicting future thermal habitat suitability of competing native and invasive fish species: from metabolic scope to oceanographic modelling	Conservation Physiology	2015	10.1093/conphys/cou059	3	4				C	D	E
	Martinez, Eloy; Hendricks, Eric; Menze, Michael A.; Torres, Joseph J.	Physiological performance of warm-adapted marine ectotherms: Thermal limits of mitochondrial energy transduction efficiency	Comparative Biochemistry And Physiology A-Molecular & Integrative Physiology	2016	10.1016/j.cbpa.2015.08.008	3	4	9			C	D	E
	McCormick, M. I.; Moore, J. A. Y.; Munday, P. L.	Influence of habitat degradation on fish replenishment	Coral Reefs	2010	10.1007/s00338-010-0620-7	1	2				C	D	E
	McCormick, Mark I.; Lonnstedt, Oona M.	Disrupted learning: habitat degradation impairs crucial antipredator responses in naive prey	Proceedings Of The Royal Society B-Biological Sciences	2016	10.1098/rspb.2016.0441	1	2				C	D	E
	McLeod, I. M.; McCormick, M. I.; Munday, P. L.; Clark, T. D.; Wenger, A. S.; Brooker, R. M.; Takahashi, M.; Jones, G. P.	Latitudinal variation in larval development of coral reef fishes: implications of a warming ocean	Marine Ecology Progress Series	2015	10.3354/meps11136	2					C	D	E
	McLeod, Ian M.; Rummer, Jodie L.; Clark, Timothy D.; Jones, Geoffrey P.; McCormick, Mark I.; Wenger, Amelia S.; Munday, Philip L.	Climate change and the performance of larval coral reef fishes: the interaction between temperature and food availability	Conservation Physiology	2013	10.1093/conphys/cot024	2	3	4			C	D	E
	Miller, G. M.; Kroon, F. J.; Metcalfe, S.; Munday, P. L.	Temperature is the evil twin: effects of increased temperature and ocean acidification on reproduction in a reef fish	Ecological Applications	2015	10.1890/14-0559.1	2	4	6	7		D	E
	Miller, Gabrielle M.; Watson, Sue-Ann; Donelson, Jennifer M.; McCormick, Mark I.; Munday, Philip L.	Parental environment mediates impacts of increased carbon dioxide on a coral reef fish	Nature Climate Change	2012	10.1038/NCLIMATE1599	2	3	4			D	E
	Mora, C; Maya, MF	Effect of the rate of temperature increase of the dynamic method on the heat tolerance of fishes	Journal Of Thermal Biology	2006	10.1016/j.jtherbio.2006.01.005	4					C	E
	Mora, C; Ospina, AF	Tolerance to high temperatures and potential impact of sea warming on reef fishes of Gorgona Island (tropical eastern Pacific)	Marine Biology	2001	10.1007/s002270100626	4					C	E
	Mora, C; Ospina, AF	Experimental effect of cold, La Nina temperatures on the survival of reef fishes from Gorgona Island (eastern Pacific Ocean)	Marine Biology	2002	10.1007/s00227-002-0862-1	4					C	E
	Munday, Philip L.; Crawley, Natalie E.; Nilsson, Goran E.	Interacting effects of elevated temperature and ocean acidification on the aerobic performance of coral reef fishes	Marine Ecology Progress Series	2009	10.3354/meps08137	3	4				E	E
	Munday, Philip L.; Dixson, Danielle L.; McCormick, Mark I.; Meekan, Mark; Ferrari, Maud C. O.; Chivers, Douglas P.	Replenishment of fish populations is threatened by ocean acidification	Proceedings Of The National Academy Of Sciences Of The United States Of America	2010	10.1073/pnas.1004519107	1					D	E	H
	Munday, Philip L.; Donelson, Jennifer M.; Dixson, Danielle L.; Endo, Geoff G. K.	Effects of ocean acidification on the early life history of a tropical marine fish	Proceedings Of The Royal Society B-Biological Sciences	2009	10.1098/rspb.2009.0784	2	5				E
	Munday, Philip L.; Gagliano, Monica; Donelson, Jennifer M.; Dixson, Danielle L.; Thorrold, Simon R.	Ocean acidification does not affect the early life history development of a tropical marine fish	Marine Ecology Progress Series	2011	10.3354/meps08990	2					E
	Munday, Philip L.; Pratchett, Morgan S.; Dixson, Danielle L.; Donelson, Jennifer M.; Endo, Geoff G. K.; Reynolds, Adam D.; Knuckey, Richard	Elevated CO2 affects the behavior of an ecologically and economically important coral reef fish	Marine Biology	2013	10.1007/s00227-012-2111-6	1					A	E	H
	Munday, Philip L.; Watson, Sue-Ann; Parsons, Darren M.; King, Alicia; Barr, Neill G.; Mcleod, Ian M.; Allan, Bridie J. M.; Pether, Steve M. J.	Effects of elevated CO2 on early life history development of the yellowtail kingfish, Seriola lalandi, a large pelagic fish	Ices Journal Of Marine Science	2016	10.1093/icesjms/fsv210	2	5				D	E
	Nay, Tiffany J.; Johansen, Jacob L.; Habary, Adam; Steffensen, John F.; Rummer, Jodie L.	Behavioural thermoregulation in a temperature-sensitive coral reef fish, the five-lined cardinalfish (Cheilodipterus quinquelineatus)	Coral Reefs	2015	10.1007/s00338-015-1353-4	4	5				C	D	E
	Nilsson, Goran E.; Crawley, Natalie; Lunde, Ida G.; Munday, Philip L.	Elevated temperature reduces the respiratory scope of coral reef fishes	Global Change Biology	2009	10.1111/j.1365-2486.2008.01767.x	3	4				C	D	E
	Nilsson, Goran E.; Dixson, Danielle L.; Domenici, Paolo; McCormick, Mark I.; Sorensen, Christina; Watson, Sue-Ann; Munday, Philip L.	Near-future carbon dioxide levels alter fish behaviour by interfering with neurotransmitter function	Nature Climate Change	2012	10.1038/NCLIMATE1352	1	8				C	D	E	H
	Nilsson, Goran E.; Ostlund-Nilsson, Sara; Munday, Philip L.	Effects of elevated temperature on coral reef fishes: Loss of hypoxia tolerance and inability to acclimate	Comparative Biochemistry And Physiology A-Molecular & Integrative Physiology	2010	10.1016/j.cbpa.2010.03.009	3	4				C	D	E
	Nowell, Liane B.; Brownscombe, Jacob W.; Gutowsky, Lee F. G.; Murchie, Karen J.; Suski, Cory D.; Danylchuk, Andy J.; Shultz, Aaron; Cooke, Steven J.	Swimming energetics and thermal ecology of adult bonefish (Albula vulpes): a combined laboratory and field study in Eleuthera, The Bahamas	Environmental Biology Of Fishes	2015	10.1007/s10641-015-0420-6	3	4				A	C	D	E
	O'Connor, J. Jack; Lecchini, David; Beck, Hayden J.; Cadiou, Gwenael; Lecellier, Gael; Booth, David J.; Nakamura, Yohei	Sediment pollution impacts sensory ability and performance of settling coral-reef fish	Oecologia	2016	10.1007/s00442-015-3367-6	1	2				B	C	D
	Ospina, AF; Mora, C	Effect of body size on reef fish tolerance to extreme low and high temperatures	Environmental Biology Of Fishes	2004	10.1023/B:EBFI.0000035429.39129.34	4					C	D	E
	Palacios, Maria M.; Killen, Shaun S.; Nadler, Lauren E.; White, James R.; McCormick, Mark I.	Top predators negate the effect of mesopredators on prey physiology	Journal Of Animal Ecology	2016	10.1111/1365-2656.12523	3	4				D	H
	Pankhurst, N. W.; Fitzgibbon, Q. P.; Pankhurst, P. M.; King, H. R.	Habitat-related variation in reproductive endocrine condition in the coral reef damselfish Acanthochromis polyacanthus	General And Comparative Endocrinology	2008	10.1016/j.ygcen.2007.07.003	2	6	7			C	D
	Papastamatiou, Yannis P.; Friedlander, Alan M.; Caselle, Jennifer E.; Lowe, Christopher G.	Long-term movement patterns and trophic ecology of blacktip reef sharks (Carcharhinus melanopterus) at Palmyra Atoll	Journal Of Experimental Marine Biology And Ecology	2010	10.1016/j.jembe.2010.02.009	2					C	D
	Pratchett, MS; Wilson, SK; Berumen, ML; McCormick, MI	Sublethal effects of coral bleaching on an obligate coral feeding butterflyfish	Coral Reefs	2004	10.1007/s00338-004-0394-x	2					D
	Rosa, Rui; Baptista, Miguel; Lopes, Vanessa M.; Pegado, Maria Rita; Paula, Jose Ricardo; Truebenbach, Katja; Leal, Miguel Costa; Calado, Ricardo; Repolho, Tiago	Early-life exposure to climate change impairs tropical shark survival	Proceedings Of The Royal Society B-Biological Sciences	2014	10.1098/rspb.2014.1738	2	3	4			D	E
	Roy, Alexandra-Sophie; Frisch, Ashley J.; Syms, Craig; Thorrold, Simon R.; Jones, Geoffrey P.	Retention of a transgenerational marker ((137)Barium) in tissues of adult female anemonefish and assessment of physiological stress	Environmental Biology Of Fishes	2013	10.1007/s10641-012-0029-y	7					A	C	D
	Rummer, Jodie L.; Couturier, Christine S.; Stecyk, Jonathan A. W.; Gardiner, Naomi M.; Kinch, Jeff P.; Nilsson, Goran E.; Munday, Philip L.	Life on the edge: thermal optima for aerobic scope of equatorial reef fishes are close to current day temperatures	Global Change Biology	2014	10.1111/gcb.12455	3	4				A	C	D	E
	Rummer, Jodie L.; Stecyk, Jonathan A. W.; Couturier, Christine S.; Watson, Sue-Ann; Nilsson, Goran E.; Munday, Philip L.	Elevated CO2 enhances aerobic scope of a coral reef fish	Conservation Physiology	2013	10.1093/conphys/cot023	2	3	8	9		C	D	E
	Rushworth, Kelvin J. W.; Smith, Stephen D. A.; Cowden, Kenneth L.; Purcell, Steven W.	Optimal temperature for growth and condition of an endemic subtropical anemonefish	Aquaculture	2011	10.1016/j.aquaculture.2011.06.004	2					D	E
	Schrandt, Meagan N.; Lema, Sean C.	Habitat-associated intraspecific variation in behavior and stress responses in a demersal coral reef fish	Marine Ecology Progress Series	2011	10.3354/meps09411	7	9				C	D
	Shultz, Aaron D.; Zuckerman, Zachary C.; Stewart, Heather A.; Suski, Cory D.	Seasonal blood chemistry response of sub-tropical nearshore fishes to climate change	Conservation Physiology	2014	10.1093/conphys/cou028	7	8	9			C	E
	Shultz, Aaron D.; Zuckerman, Zachary C.; Suski, Cory D.	Thermal tolerance of nearshore fishes across seasons: implications for coastal fish communities in a changing climate	Marine Biology	2016	10.1007/s00227-016-2858-2	4					C	E	E
	Simpson, Stephen D.; Munday, Philip L.; Wittenrich, Matthew L.; Manassa, Rachel; Dixson, Danielle L.; Gagliano, Monica; Yan, Hong Y.	Ocean acidification erodes crucial auditory behaviour in a marine fish	Biology Letters	2011	10.1098/rsbl.2011.0293	1					C	D	E
	Simpson, Stephen D.; Radford, Andrew N.; Nedelec, Sophie L.; Ferrari, Maud C. O.; Chivers, Douglas P.; McCormick, Mark I.; Meekan, Mark G.	Anthropogenic noise increases fish mortality by predation	Nature Communications	2016	10.1038/ncomms10544	1	2	3			B	D	F	H
	Skomal, Gregory; Lobel, Phillip S.; Marshall, Greg	The use of animal-borne imaging to assess post-release behavior as it relates to capture stress in grey reef sharks, Carcharhinus amblyrhynchos	Marine Technology Society Journal	2007	10.4031/002533207787441999	8	9				A	D	G
	Sorensen, Christina; Munday, Philip L.; Nilsson, Goran E.	Aerobic vs. anaerobic scope: sibling species of fish indicate that temperature dependence of hypoxia tolerance can predict future survival	Global Change Biology	2014	10.1111/gcb.12399	3	4				C	E
	Wenger, Amelia S.; Johansen, Jacob L.; Jones, Geoffrey P.	Increasing suspended sediment reduces foraging, growth and condition of a planktivorous damselfish	Journal Of Experimental Marine Biology And Ecology	2012	10.1016/j.jembe.2012.06.004	2					B	C	D
	Wenger, Amelia S.; McCormick, Mark I.; Endo, Geoffrey G. K.; McLeod, Ian M.; Kroon, Frederieke J.; Jones, Geoffrey P.	Suspended sediment prolongs larval development in a coral reef fish	Journal Of Experimental Biology	2014	10.1242/jeb.094409	2					B	C	D
	Wuenschel, MJ; Jugovich, AR; Hare, JA	Effect of temperature and salinity on the energetics of juvenile gray snapper (Lutjanus griseus): implications for nursery habitat value	Journal Of Experimental Marine Biology And Ecology	2004	10.1016/j.jembe.2004.07.007	2					C	D
	Yeager, Lauren A.; Acevedo, Christina L.; Layman, Craig A.	Effects of seascape context on condition, abundance, and secondary production of a coral reef fish, Haemulon plumierii	Marine Ecology Progress Series	2012	10.3354/meps09855	2					C	D
